# Supplementary material for: Modelling Voluntary General Population Vaccination Strategies during COVID-19 Outbreak: Influence of Disease Prevalence
Source: Int J Environ Res Public Health. 2021 Jun 8;18(12):6217. doi: 10.3390/ijerph18126217 (PMC8229990; doi:10.3390/ijerph18126217)
Supplement: Supplementary file 1 [file ijerph-18-06217-s001.zip]

Archive with 3 entries (2 files):
- ijerph-1207911-supplementary/
- ijerph-1207911-supplementary/Supplementary material File S1.pdf
- ijerph-1207911-supplementary/Supplementary material File S2.pdf
